# Supplementary material for: Decreasing incidence and mortality of lung cancer in Hungary between 2011 and 2021 revealed by robust estimates reconciling multiple data sources
Source: Pathol Oncol Res. 2024 Jun 3;30:1611754. doi: 10.3389/pore.2024.1611754 (PMC11181153; doi:10.3389/pore.2024.1611754)
Supplement: Supplementary file 4 [file DataSheet1.ZIP]

Archive with 33 entries (32 files):
- .github/workflows/
- .github/workflows/CI.yml
- .gitignore
- data/README.md
- data/Supplementary_data.xlsx
- Dockerfile
- figures/fig1.pdf
- figures/fig1.png
- figures/fig2.pdf
- figures/fig2.png
- figures/fig3.pdf
- figures/fig3.png
- figures/fig4.pdf
- figures/fig4.png
- figures/sfig1.pdf
- figures/sfig1.png
- figures/sfig2.pdf
- figures/sfig2.png
- figures/sfig3.pdf
- figures/sfig3.png
- figures/sfig4.pdf
- figures/sfig4.png
- figures/sfig5.pdf
- figures/sfig5.png
- functions/annual_changes.R
- functions/esp_standardization.R
- functions/plot_styling.R
- notebooks/.Rhistory
- notebooks/Calculations.Rmd
- notebooks/Estimated_changes.Rmd
- notebooks/Standardized_rates.Rmd
- README.md
- tests/calculations.R
