# Supplementary material for: Decreasing incidence and mortality of lung cancer in Hungary between 2011 and 2021 revealed by robust estimates reconciling multiple data sources
Source: Pathol Oncol Res. 2024 Jun 3;30:1611754. doi: 10.3389/pore.2024.1611754 (PMC11181153; doi:10.3389/pore.2024.1611754)
Supplement: Supplementary file 4 [file DataSheet1.ZIP › .github/workflows/CI.yml]

name: CI

on:
  push:
    branches: [ "main"]
  pull_request:
    branches: [ "main" ]

permissions:
  contents: read

jobs:
  container-test-job:
    runs-on: ubuntu-latest
    container:
      image: docker.io/szabogtamas/concord_hun_epidemiology
      ports:
        - 8080
      volumes:
        - ${{ github.workspace }}:/github/robust_lung_cancer_incidence_paper
      options: --cpus 1
    steps:
      - name: Check out repo
        uses: actions/checkout@v3
      - name: Test calculations
        run: cd /github/robust_lung_cancer_incidence_paper/ && Rscript tests/calculations.R
