# Supplementary material for: Decreasing incidence and mortality of lung cancer in Hungary between 2011 and 2021 revealed by robust estimates reconciling multiple data sources
Source: Pathol Oncol Res. 2024 Jun 3;30:1611754. doi: 10.3389/pore.2024.1611754 (PMC11181153; doi:10.3389/pore.2024.1611754)
Supplement: Supplementary file 4 [file DataSheet1.ZIP › data/README.md]

# Initial steps

## Data download

The source data used by each notebook is available online as Supplementary table 1 of the paper. Please download and place it in this folder, as the dataset is not part of the code repository. Analysis notebooks can be run only if this table is present locally.

## Consistency check

Pivot tables created from this data can be created via the corresponding notebook for manual testing.  
If the sha digest of the table equals **4bb3438fb8727d6320181e99f8e50e18**, the dataset can be considered identical to the dataset used during analysis for the publication.
