# Supplementary material for: Decreasing incidence and mortality of lung cancer in Hungary between 2011 and 2021 revealed by robust estimates reconciling multiple data sources
Source: Pathol Oncol Res. 2024 Jun 3;30:1611754. doi: 10.3389/pore.2024.1611754 (PMC11181153; doi:10.3389/pore.2024.1611754)
Supplement: Supplementary file 4 [file DataSheet1.ZIP › data/Supplementary_data.xlsx]

## Sheet: Suppl table 1 - Patient numbers
Source

## Sheet: Suppl table 2 - National pop
Year

## Sheet: Suppl table 3 - Incidence ESP13
Source

## Sheet: Suppl table 4 - Mortality ESP13
Source

## Sheet: Suppl table 5 - Incidence ESP76
Source

## Sheet: Suppl table 6 - Mortality ESP76
Source

## Sheet: Suppl table 7 - Incidence trend
Source

## Sheet: Suppl table 8 - Mortality trend
Source

## Sheet: Suppl table 9 - Incidence RR
Source

## Sheet: Suppl table 10 - Mortality RR
Source
