# Supplementary material for: Decreasing incidence and mortality of lung cancer in Hungary between 2011 and 2021 revealed by robust estimates reconciling multiple data sources
Source: Pathol Oncol Res. 2024 Jun 3;30:1611754. doi: 10.3389/pore.2024.1611754 (PMC11181153; doi:10.3389/pore.2024.1611754)
Supplement: Supplementary file 4 [file DataSheet1.ZIP › Dockerfile]

FROM rocker/rstudio:4.2.2

RUN sudo apt-get update -y && \
    sudo apt-get install -y libxml2-dev && \
    sudo apt-get install -y gdebi-core && \
    sudo apt-get install -y libxt-dev && \
    sudo apt-get install -y libx11-dev && \
    sudo apt-get install -y libz-dev && \
    sudo apt-get install -y libbz2-dev && \
    sudo apt-get install -y liblzma-dev && \
    sudo apt-get install -y zlib1g-dev && \
    sudo apt-get install -y libglpk-dev && \
    sudo apt-get install -y libcairo2-dev && \
    sudo apt-get install -y libudunits2-dev && \
    sudo apt-get install -y libproj-dev && \
    sudo apt-get install -y postgresql postgresql-contrib libpq-dev && \
    sudo apt-get install -y libpq-dev gdal-bin libgdal-dev

# Add packages
RUN install2.r --error --skipinstalled --deps TRUE \
    devtools \
    here \
    purrr \
    stringr \
    dplyr \
    dbplyr \
    DBI \
    RSQLite \
    RColorBrewer \
    ggplot2 \
    ggsci \
    sf \
    DT \
    openxlsx \
    epitools \
    lmtest \
    sandwich

RUN R -e "devtools::install_github('kassambara/ggpubr')"

RUN install2.r --error --skipinstalled --deps TRUE \
    readr

# Fine-tuning configs for RStudio
RUN chmod a+rwx -R /home/rstudio

# The entrypoint for testing
# ADD ./configs/entrypoint.sh entrypoint.sh
# RUN chmod a+rwx -R /home/rstudio

ENV PATH=/usr/local/bin:$PATH

CMD ["/init"]
