# Supplementary material for: Decreasing incidence and mortality of lung cancer in Hungary between 2011 and 2021 revealed by robust estimates reconciling multiple data sources
Source: Pathol Oncol Res. 2024 Jun 3;30:1611754. doi: 10.3389/pore.2024.1611754 (PMC11181153; doi:10.3389/pore.2024.1611754)
Supplement: Supplementary file 4 [file DataSheet1.ZIP › functions/annual_changes.R]

library(dplyr)
library(tidyr)
library(purrr)

library(epitools)
library(sandwich)
library(lmtest)
library(robustbase)


## Low-level functions for poisson regression ####

.add_mid_CI_poisson <- function(
    calculated_model, stub_df, mid_var="estimate"
) {
  
  # Use the robust method in the sandwich package to estimate significance
  result_estimate_p <- calculated_model %>%
    lmtest::coeftest(vcov = sandwich::sandwich) %>%
    .[2,] %>% 
    data.frame() %>%
    t()
  
  # Use the robust method in the sandwich package to estimate CIs
  ci_df <- calculated_model %>%
    lmtest::coefci(vcov = sandwich::sandwich) %>%
    data.frame() %>%
    slice(2)
  
  # Add calculated values to a stub of the input
  stub_df[[mid_var]] <- result_estimate_p[1]
  stub_df$CI_lo <- ci_df[[1]]
  stub_df$CI_hi <- ci_df[[2]]
  stub_df$p_value <- result_estimate_p[4]
  
  stub_df
}

.create_poisson_df <- function(
    in_tab, grouping_vars, rate_var="Raw_rate", mid_var="estimate", ...
) {
  # Tidy input to match expected names and data format
  model_data_tab <- in_tab %>%
    rename(
      raw_case_numbers_to_use=!!sym(rate_var)
    ) %>%
    mutate(
      raw_case_numbers_to_use = round(raw_case_numbers_to_use, 0),
      Year                    = as.numeric(factor(Year)),
      Age                     = factor(Age),
      Sex                     = factor(Sex),
      logpop                  = log(Population)
    )
  
  # Fit a Poisson model, taking Sex into account only if input contains multiple
  if(n_distinct(model_data_tab$Sex) > 1) {
    if(n_distinct(model_data_tab$Age) == 1) {
      model <- glm(
        raw_case_numbers_to_use ~ offset(logpop) + Year + Sex,
        family = poisson(link = "log"), data = model_data_tab
      )
    } else {
      model <- glm(
        raw_case_numbers_to_use ~ offset(logpop) + Year + Age + Sex,
        family = poisson(link = "log"), data = model_data_tab
      )
    } 
  } else {
    if(n_distinct(model_data_tab$Age) == 1) {
      model <- glm(
        raw_case_numbers_to_use ~ offset(logpop) + Year,
        family = poisson(link = "log"), data = model_data_tab
      )
    } else {
      model <- glm(
        raw_case_numbers_to_use ~ offset(logpop) + Year + Age,
        family = poisson(link = "log"), data = model_data_tab
      )
    }
  }
  
  # Extract information from model
  .add_mid_CI_poisson(
    model, distinct(in_tab[, grouping_vars]), mid_var=mid_var
  )
  
}


## Low-level functions for risk ratio calculation ####

.create_risktab <- function(
    in_df, value_var, gr1, gr2, grouping_var, pop_var
) {
  
  in_df$Population_at_risk <- in_df[[pop_var]] - in_df[[value_var]]
  
  tdf1 <- in_df[
    in_df[[grouping_var]] == gr1,
    c("Population_at_risk", value_var)
  ]
  
  tdf2 <- in_df[
    in_df[[grouping_var]] == gr2,
    c("Population_at_risk", value_var)
  ]
  
  as.matrix(bind_rows(tdf1, tdf2))
  
}

.add_mid_CI_rr <- function(
    calculated_model, stub_df, mid_var="estimate"
) {
  
  stub_df[[mid_var]] <- calculated_model$measure[2,1]
  stub_df$CI_lo <- calculated_model$measure[2,2]
  stub_df$CI_hi <- calculated_model$measure[2,3]
  stub_df$p_value <- calculated_model$p.value[2,1]
  
  stub_df
}

.add_rr_summary_labels <- function(
    in_df, stub_df, grouping_var, value_var, gr1, gr2,
    pop_var="Population", mid_var="estimate"
) {
  
  gr1_numbers <- paste(
    stub_df[stub_df[[grouping_var]] == gr1, value_var],
    "/",
    stub_df[stub_df[[grouping_var]] == gr1, pop_var],
    sep=""
  )
  
  gr2_numbers <- paste(
    stub_df[stub_df[[grouping_var]] == gr2, value_var],
    "/",
    stub_df[stub_df[[grouping_var]] == gr2, pop_var],
    sep=""
  )
  
  in_df$n_labels <- paste(gr2_numbers, "vs", gr1_numbers, sep=" ")
  in_df$rr_labels <- paste(
    round(in_df[[mid_var]], 3), " (", round(in_df$CI_lo, 3),
    "-", round(in_df$CI_hi, 3), ")", sep=""
  )
  
  in_df
}

.create_rr_df <-function(
    in_tab, grouping_vars, rate_var, gr1, gr2, comparison_var="Year",
    mid_var="estimate", ...
) {
  
  in_tab %>%
    .create_risktab(rate_var, gr1, gr2, comparison_var, "Population") %>%
    riskratio(...) %>%
    .add_mid_CI_rr(
      distinct(in_tab[, grouping_vars]), mid_var=mid_var
    ) %>%
    .add_rr_summary_labels(
      in_tab, comparison_var, rate_var, gr1, gr2, "Population", mid_var
    )
}


## Convenience functions ####

# Error handling for strata where statistic cannot be calculated
.calc_errorprone_stats <- function(
    in_tab, stat_fun, grouping_vars=c("Sex", "Age"), ...
){
  tryCatch(
    expr = {
      stat_fun(in_tab, grouping_vars=grouping_vars, ...)
    },
    error = function(e){
      in_tab %>%
        select(one_of(grouping_vars)) %>%
        distinct()
    }
  )
}

# Convenience function to apply the statistical calculation to individual strata
.calc_layered_stat <- function(in_tab, stat_fun, grouping_vars, ...) {
  in_tab %>%
    group_by(across(all_of(grouping_vars))) %>%
    group_split() %>%
    map_dfr(
      .calc_errorprone_stats, stat_fun=stat_fun, grouping_vars=grouping_vars, ...
    )
}


## High-level functions that can be called conveniently ####

calc_risk_ratio <- function(in_tab, grouping_vars, ...) {
  .calc_layered_stat(in_tab, .create_rr_df, grouping_vars, ...)
}

calc_poisson_rate <- function(in_tab, grouping_vars, ...) {
  .calc_layered_stat(in_tab, .create_poisson_df, grouping_vars, ...)
}
