# Supplementary material for: Decreasing incidence and mortality of lung cancer in Hungary between 2011 and 2021 revealed by robust estimates reconciling multiple data sources
Source: Pathol Oncol Res. 2024 Jun 3;30:1611754. doi: 10.3389/pore.2024.1611754 (PMC11181153; doi:10.3389/pore.2024.1611754)
Supplement: Supplementary file 4 [file DataSheet1.ZIP › functions/esp_standardization.R]

library(dplyr)
library(tidyr)
library(purrr)

get_esp_pop <- function(
    esp_year, breaks = seq(20, 80, 10),
    age_labels = NULL, include_age_extremes = TRUE,
    age_column = "Age", pop_column = "Std_weight"
) {
  
  # European Standard Population weights for 5-year age bins
  # Standard sizes from https://www.causesofdeath.org/docs/standard.pdf
  if (esp_year == 1976) {
    esp_weights <- c(
      0.016, 0.064, 0.07, 0.07, 0.07, 0.07, 0.07, 0.07, 0.07, 0.07, 0.07,
      0.07, 0.06, 0.05, 0.04, 0.03, 0.02, 0.01, 0.006, 0.0032, 0.0008
    )
  } else {
    esp_weights <- c(
      0.01, 0.04, 0.055, 0.055, 0.055, 0.06, 0.06, 0.065, 0.07, 0.07,
      0.07, 0.07, 0.065, 0.06, 0.055, 0.05, 0.04, 0.025, 0.015, 0.008, 0.002
    )
  }
  
  # Expand weights for single-year age bins
  esp_weights <- c(
    esp_weights[1],
    rep(esp_weights[2] / 4, each=4),
    rep(esp_weights[c(-1, -2, -21)] / 5, each=5),
    esp_weights[21]
  ) * 100000
  
  if (is.null(age_labels)) {
    age_labels <- paste(breaks[-length(breaks)], breaks[-1]-1, sep="-")
  }
  
  out_pop_tab <- data.frame(SINGLETON_AGE_NUMBERING=seq(0, 95))
  out_pop_tab[[pop_column]] <- esp_weights
  out_pop_tab[[age_column]] <- cut(out_pop_tab$SINGLETON_AGE_NUMBERING, breaks=breaks-1, labels=age_labels)
  
  if (include_age_extremes) {
    out_pop_tab[[age_column]] <- case_when(
      is.na(out_pop_tab[[age_column]]) & out_pop_tab$SINGLETON_AGE_NUMBERING < breaks[1] ~ paste("00", breaks[1]-1, sep="-"),
      is.na(out_pop_tab[[age_column]]) ~ paste(breaks[length(breaks)], "X", sep="-"),
      TRUE ~ as.character(out_pop_tab[[age_column]])
    )
  } else {
    out_pop_tab <- out_pop_tab[!is.na(out_pop_tab[[age_column]]),]
  }
  
  # Summarize for age groups
  out_pop_tab %>%
    group_by(!!sym(age_column)) %>%
    group_split() %>%
    purrr::map_dfr(
      function(.in_df) {
        .out <- data.frame(TMP_VAR_DEL=1)
        .out[[pop_column]] <- sum(.in_df[[pop_column]])
        .out[[age_column]] <- unique(.in_df[[age_column]])
        .out[,-1]
      }
    ) %>%
    arrange(!!sym(age_column))
  
}


calculate_esp_confidence_margin <- function(Std_rate, Raw_rate, Pop_size) {
  
  # Simple approach used previously
  # 1.96*(Std_rate/sqrt(Raw_rate))
  
  # Method based on https://stackoverflow.com/questions/72098724/incidence-rate-confidence-interval-in-r
  qnorm(0.975, mean=0, sd=1) * sqrt(Std_rate * (100000 - Std_rate) / Pop_size)
  
  # Check also https://pophealthmetrics.biomedcentral.com/articles/10.1186/s12963-018-0177-1
  # (qchisq(0.975, 2 * Raw_rate + 2) / 2 -  Raw_rate) * sqrt(Raw_rate / Pop_size)
  
}


add_standardized_rate <- function(input_table) {
  
  # Relies on the presence of standard columns:
  # Year, Sex, Age, Source, N_patients, Population, Std_weight
  # and uniqueness of information in rows
  # Please be advised that there are no safeguards preventing calculation if input is nonsensical!
  
  out_table <- input_table %>%
    # Slight safeguard, assuming that Female + Male is called Total
    filter(Sex != "Total" & Age!= "Total") %>%
    select(Year, Sex, Age, Source,  N_patients, Population, Std_weight) %>%
    mutate(
      Std_rate  = N_patients / Population * Std_weight
    )
  
  # Summarize both genders
  out_table <- out_table %>%
    group_by(Year, Age, Source) %>%
    summarise(
      N_patients = sum(N_patients, na.rm=TRUE),
      Population = sum(Population, na.rm=TRUE),
      Std_weight = unique(Std_weight)
    ) %>%
    ungroup() %>%
    mutate(
      Sex       = "Total",
      Std_rate  = N_patients / Population * Std_weight
    ) %>%
    bind_rows(out_table)
  
  # Summarize for total population
  out_table <- out_table %>%
    group_by(Year, Sex, Source) %>%
    summarise(
      Std_rate   = sum(Std_rate, na.rm=TRUE),
      N_patients = sum(N_patients, na.rm=TRUE),
      Population = sum(Population, na.rm=TRUE)
    ) %>%
    ungroup() %>%
    mutate(
      Age       = "Total",
      CI_margin = calculate_esp_confidence_margin(Std_rate, N_patients, Population),
      CI_lo     = Std_rate - CI_margin,
      CI_hi     = Std_rate + CI_margin
    ) %>%
    select(-CI_margin)
  
  out_table
}
