# Supplementary material for: Decreasing incidence and mortality of lung cancer in Hungary between 2011 and 2021 revealed by robust estimates reconciling multiple data sources
Source: Pathol Oncol Res. 2024 Jun 3;30:1611754. doi: 10.3389/pore.2024.1611754 (PMC11181153; doi:10.3389/pore.2024.1611754)
Supplement: Supplementary file 4 [file DataSheet1.ZIP › functions/plot_styling.R]

library(ggplot2)

color_names_long <- c("black", "red", epitools::colorbrewer.palette(nclass=6))

theme_concord <- function() {
  theme(
    axis.line.x = element_line(colour = 'black', size=0.5, linetype='solid'),
    axis.line.y = element_line(colour = 'black', size=0.5, linetype='solid'),
    axis.text.x=element_text(angle=0, hjust=0.5, size=10),
    axis.text.y=element_text(size=10),
    axis.title.x=element_text(size=10, color="#303030"),
    axis.title.y=element_text(size=10, color="#303030"),
    legend.text=element_text(size=10),
    plot.title=element_text(size=10, color="#303030", hjust=0.5),
    plot.caption=element_text(size=8),
    plot.background = element_rect(fill="transparent", color=NA),
    panel.background = element_rect(fill="transparent"),
    panel.border = element_blank(),
    # panel.grid.major = element_blank(),
    # panel.grid.minor = element_blank(),
    strip.background = element_rect(color=NA,fill="#F8F8F8"),
    strip.text.x = element_text(size = 10),
    strip.text.y = element_text(size = 10, angle=90),
    legend.background = element_rect(fill="transparent"),
    legend.box.background = element_rect(color=NA,fill="transparent"),
    legend.key = element_blank(),
    legend.position = "bottom"
  )
}


add_country_markers <- function(p) {
  p +
    annotate("tile", x="Europe", y=yc, width=1, height=yh, fill="#3399ff", alpha=0.3) +
    annotate("tile", x="EU-27-28", y=yc, width=1, height=yh, fill="#3399ff", alpha=0.3) +
    annotate("tile", x="Hungary", y=yc, width=1, height=yh, fill="#b3ffb3", alpha=0.3) +
    annotate("tile", x="Hungary *", y=yc, width=1, height=yh, fill="#b3ffb3", alpha=0.3) +
    annotate("tile", x="Eastern Europe", y=yc, width=1, height=yh, fill="#ffffb3", alpha=0.3) +
    annotate("tile", x="Southern Europe", y=yc, width=1, height=yh, fill="#ffffb3", alpha=0.3) +
    annotate("tile", x="Northern Europe", y=yc, width=1, height=yh, fill="#ffffb3", alpha=0.3) +
    annotate("tile", x="Western Europe", y=yc, width=1, height=yh, fill="#ffffb3", alpha=0.3)
}
