# Supplementary material for: Decreasing incidence and mortality of lung cancer in Hungary between 2011 and 2021 revealed by robust estimates reconciling multiple data sources
Source: Pathol Oncol Res. 2024 Jun 3;30:1611754. doi: 10.3389/pore.2024.1611754 (PMC11181153; doi:10.3389/pore.2024.1611754)
Supplement: Supplementary file 4 [file DataSheet1.ZIP › notebooks/Calculations.Rmd]

---
title: "`r params$report_title`"
subtitle: "`r params$report_subtitle`"
author: "`r params$report_author`"
date: "`r Sys.Date()`"
output: 
  rmarkdown::github_document
params:
  report_title: "Standardized incidence and mortality of lung cancer in Hungary"
  report_subtitle: "Calculation of ESP rates and trends"
  report_author: "Tamas Szabo"
  source_data_path: "../data/Supplementary_data.xlsx"
  patient_number_sheet: "Suppl table 1 - Patient numbers"
  population_sheet: "Suppl table 2 - National pop"
  recreated_output: !r file.path('../data', paste('Supplementary_data_recreated_', Sys.Date(), '.xlsx', sep=''))
knit: "(function(inputFile, encoding) { rmarkdown::render(inputFile, encoding = encoding, output_file = file.path(dirname(dirname(inputFile)),'reports', paste(substr(basename(inputFile),1,nchar(basename(inputFile))-2),'_',Sys.Date(),'.md',sep=''))) })"
---

## Setup

### Package imports

Data processing is heavily relying on the tidyverse R packages. Statistics-related
packages are not listed here, but imported in the next section together with the
in-house functions wrapping around weighting, regression models, RR calculation.

```{r setup, echo=FALSE, warning=FALSE, message=FALSE}
library(tidyr)
library(dplyr)
library(purrr)

library(openxlsx)
```

### Custom functions

For the sake of clarity in these notebooks, repetitive calculation steps are
externalized into in-house functions, stored in R files. To check calculation
steps more in details, please refer to R files in the `functions` folder.

```{r}
source("../functions/esp_standardization.R")
source("../functions/annual_changes.R")
```

### Data import

All calculations presented in the paper can be reproduced based on the first 2
sheets of the supplementary data file. Please make sure you are using the latest
version of the file by checking the `md5sum` digest of the file read in by the
chunk below. It should be equal to **4bb3438fb8727d6320181e99f8e50e18**.

```{r}
cases_table <- params$source_data_path %>%
  read.xlsx(sheet=params$patient_number_sheet) %>%
  arrange(Indicator, desc(Source), Age, Sex, Year) 

population_table <- params$source_data_path %>%
  read.xlsx(sheet=params$population_sheet)

CHECKSUM <- tools::md5sum(params$source_data_path)

cat("The checksum of the input file is", CHECKSUM)
if (CHECKSUM == "4bb3438fb8727d6320181e99f8e50e18") {
  cat("It is equal to the checksum of the published version; data integrity is ensured.")
} else {
  cat(
    "\n",
    "It is not equal to the checksum of the published version.",
    "\n",
    "Is is an older file version?",
    "\n",
    "Please be advised that it cannot be expected that published results",
    "will be reproduced from this input!"
  )
}
```

## ESP standardization

### Incidence rates ESP2013

Standardizing annual number of new patients based on the latest, ESP-2013 weights.

```{r}
esp_2013_incidence <- cases_table %>%
  filter(Indicator == "Incidence") %>%
  left_join(population_table) %>%
  left_join(
    mutate(get_esp_pop(2013, seq(40, 80, 10)), Age = recode(Age, "80-X"="80≤"))
  ) %>%
  add_standardized_rate()

esp_2013_incidence_formatted <- esp_2013_incidence %>%
  # filter(Source %in% c("Optimized", "HNCR")) %>%
  mutate(
    value = paste(
      format(round(Std_rate, 2), nsmall=2), " (",
      format(round(CI_lo, 2), nsmall=2), " - ",
      format(round(CI_hi, 2), nsmall=2), ")", sep=""
    )
  ) %>%
  select(Source, Sex, name=Year, value) %>%
  pivot_wider() %>%
  arrange(Sex, desc(Source))
```

### Incidence rates ESP1976

Standardizing annual number of new patients based on the older, ESP-1976 weights.

```{r}
esp_1976_incidence <- cases_table %>%
  filter(Indicator == "Incidence") %>%
  left_join(population_table) %>%
  left_join(
    mutate(get_esp_pop(1976, seq(40, 80, 10)), Age = recode(Age, "80-X"="80≤"))
  ) %>%
  add_standardized_rate()

esp_1976_incidence_formatted <- esp_1976_incidence %>%
  # filter(Source %in% c("Optimized", "HNCR")) %>%
  mutate(
    value = paste(
      format(round(Std_rate, 2), nsmall=2), " (",
      format(round(CI_lo, 2), nsmall=2), " - ",
      format(round(CI_hi, 2), nsmall=2), ")", sep=""
    )
  ) %>%
  select(Source, Sex, name=Year, value) %>%
  pivot_wider() %>%
  arrange(Sex, desc(Source))
```

### Mortality rates ESP2013

Standardizing annual number of deaths caused by lung cancer based on the latest,
ESP-2013 weights.

```{r}
esp_2013_mortality <- cases_table %>%
  filter(Indicator == "Mortality") %>%
  left_join(population_table) %>%
  left_join(
    mutate(get_esp_pop(2013, seq(40, 80, 10)), Age = recode(Age, "80-X"="80≤"))
  ) %>%
  add_standardized_rate()

esp_2013_mortality_formatted <- esp_2013_mortality %>%
  # filter(Source %in% c("Optimized", "HNCR")) %>%
  mutate(
    value = paste(
      format(round(Std_rate, 2), nsmall=2), " (",
      format(round(CI_lo, 2), nsmall=2), " - ",
      format(round(CI_hi, 2), nsmall=2), ")", sep=""
    )
  ) %>%
  select(Source, Sex, name=Year, value) %>%
  pivot_wider() %>%
  arrange(Sex, desc(Source))
```

### Mortality rates ESP1976

Standardizing annual number of deaths caused by lung cancer based on the older,
ESP-1976 weights.

```{r}
esp_1976_mortality <- cases_table %>%
  filter(Indicator == "Mortality") %>%
  left_join(population_table) %>%
  left_join(
    mutate(get_esp_pop(1976, seq(40, 80, 10)), Age = recode(Age, "80-X"="80≤"))
  ) %>%
  add_standardized_rate()

esp_1976_mortality_formatted <- esp_1976_mortality %>%
  # filter(Source %in% c("Optimized", "HNCR")) %>%
  mutate(
    value = paste(
      format(round(Std_rate, 2), nsmall=2), " (",
      format(round(CI_lo, 2), nsmall=2), " - ",
      format(round(CI_hi, 2), nsmall=2), ")", sep=""
    )
  ) %>%
  select(Source, Sex, name=Year, value) %>%
  pivot_wider() %>%
  arrange(Sex, desc(Source))
```

## Trends by Poisson regression

### Incidence trends

```{r}
incidence_base_table <- cases_table %>%
  filter(Source == "Optimized" & Indicator == "Incidence") %>%
  filter(Year %in% seq(2011, 2019)) %>%
  filter(Sex != "Total" & Age != "Total") %>%
  left_join(population_table)

# Calculate trend for total population
incidence_trend_table <- incidence_base_table %>%
  calc_poisson_rate(
    rate_var="N_patients", grouping_vars=c("Source")
  ) %>%
  mutate(
    Sex = "Total",
    Age = "Total"
  )

# Calculate trend for total population, separate sexes
incidence_trend_table <- incidence_base_table %>%
  calc_poisson_rate(
    rate_var="N_patients", grouping_vars=c("Source", "Sex")
  ) %>%
  mutate(
    Age = "Total"
  ) %>%
  bind_rows(incidence_trend_table)

# Finer granularity, by age groups
incidence_trend_table <- incidence_base_table %>%
  calc_poisson_rate(
    rate_var="N_patients", grouping_vars=c("Source", "Age")
  ) %>%
  mutate(
    Sex = "Total"
  ) %>%
  bind_rows(incidence_trend_table)

# Finest granularity, by age groups, and sex
incidence_trend_table <- incidence_base_table %>%
  calc_poisson_rate(
    rate_var="N_patients", grouping_vars=c("Source", "Sex", "Age")
  ) %>%
  bind_rows(incidence_trend_table) %>%
  arrange(desc(Source), Age, Sex)

# incidence_trend_table
```

### Mortality trends

```{r}
mortality_base_table <- cases_table %>%
  filter(Source == "Optimized" & Indicator == "Mortality") %>%
  filter(Year %in% seq(2011, 2019)) %>%
  filter(Sex != "Total" & Age != "Total") %>%
  left_join(population_table)

# Calculate trend for total population
mortality_trend_table <- mortality_base_table %>%
  calc_poisson_rate(
    rate_var="N_patients", grouping_vars=c("Source")
  ) %>%
  mutate(
    Sex = "Total",
    Age = "Total"
  )

# Calculate trend for total population, separate sexes
mortality_trend_table <- mortality_base_table %>%
  calc_poisson_rate(
    rate_var="N_patients", grouping_vars=c("Source", "Sex")
  ) %>%
  mutate(
    Age = "Total"
  ) %>%
  bind_rows(mortality_trend_table)

# Finer granularity, by age groups
mortality_trend_table <- mortality_base_table %>%
  calc_poisson_rate(
    rate_var="N_patients", grouping_vars=c("Source", "Age")
  ) %>%
  mutate(
    Sex = "Total"
  ) %>%
  bind_rows(mortality_trend_table)

# Finest granularity, by age groups, and sex
mortality_trend_table <- mortality_base_table %>%
  calc_poisson_rate(
    rate_var="N_patients", grouping_vars=c("Source", "Sex", "Age")
  ) %>%
  bind_rows(mortality_trend_table) %>%
  arrange(desc(Source), Age, Sex)

# mortality_trend_table
```

## COVID-19 impact shown by RR

### Incidence RR

```{r}
incidence_rr_table <- cases_table %>%
  filter(Source == "Optimized" & Indicator == "Incidence") %>%
  filter(Sex != "Total") %>%
  left_join(population_table) %>%
  calc_risk_ratio(
    grouping_vars=c("Source", "Sex", "Age"), rate_var="N_patients",
    gr1=2019, gr2=2020
  ) %>%
  arrange(desc(Source), Age, Sex)

# incidence_rr_table
```

### Mortality RR

```{r}
mortality_rr_table <- cases_table %>%
  filter(Source == "Optimized" & Indicator == "Mortality") %>%
  filter(Sex != "Total") %>%
  left_join(population_table) %>%
  calc_risk_ratio(
    grouping_vars=c("Source", "Sex", "Age"), rate_var="N_patients",
    gr1=2019, gr2=2020
  ) %>%
  arrange(desc(Source), Age, Sex)

# mortality_rr_table
```

## Data export

### Save recreated supplementary file

Formatted tables will be saved as separate sheets of an Excel file, reproducing
the Supplementary data file published with the paper.

```{r}
list(
  "Suppl table 1 - Patient numbers" = cases_table,
  "Suppl table 2 - National pop" = population_table,
  "Suppl table 3 - Incidence ESP13" = esp_2013_incidence_formatted,
  "Suppl table 4 - Mortality ESP13" = esp_2013_mortality_formatted,
  "Suppl table 5 - Incidence ESP76" = esp_1976_incidence_formatted,
  "Suppl table 6 - Mortality ESP76" = esp_1976_mortality_formatted,
  "Suppl table 7 - Incidence trend" = incidence_trend_table,
  "Suppl table 8 - Mortality trend" = mortality_trend_table,
  "Suppl table 9 - Incidence RR" = incidence_rr_table,
  "Suppl table 10 - Mortality RR" = mortality_rr_table
) %>%
  write.xlsx(
    params$recreated_output,
    headerStyle = createStyle(textDecoration = "Bold")
  )


wb <- loadWorkbook(params$recreated_output)

setColWidths(wb, 3, cols = seq(3,13), widths = rep(22, 11))
setColWidths(wb, 4, cols = seq(3,13), widths = rep(22, 11))
setColWidths(wb, 5, cols = seq(3,13), widths = rep(22, 11))
setColWidths(wb, 6, cols = seq(3,13), widths = rep(22, 11))
setColWidths(wb, 9, cols = c(8, 9), widths = c(29, 17))
setColWidths(wb, 10, cols = c(8, 9), widths = c(29, 17))

saveWorkbook(wb, params$recreated_output, overwrite = TRUE)
```


## End
