# Supplementary material for: Decreasing incidence and mortality of lung cancer in Hungary between 2011 and 2021 revealed by robust estimates reconciling multiple data sources
Source: Pathol Oncol Res. 2024 Jun 3;30:1611754. doi: 10.3389/pore.2024.1611754 (PMC11181153; doi:10.3389/pore.2024.1611754)
Supplement: Supplementary file 4 [file DataSheet1.ZIP › notebooks/Estimated_changes.Rmd]

---
title: "`r params$report_title`"
subtitle: "`r params$report_subtitle`"
author: "`r params$report_author`"
date: "`r Sys.Date()`"
output: 
  rmarkdown::github_document
params:
  report_title: "Standardized incidence and mortality of lung cancer in Hungary"
  report_subtitle: "Visualization of change in rates"
  report_author: "Tamas Szabo"
  source_data_path: "../data/Supplementary_data.xlsx"
  patient_number_sheet: "Suppl table 1 - Patient numbers"
  population_sheet: "Suppl table 2 - National pop"
  figure_folder: "../figures"
  figure_format: "pdf"
knit: "(function(inputFile, encoding) { rmarkdown::render(inputFile, encoding = encoding, output_file = file.path(dirname(dirname(inputFile)),'reports', paste(substr(basename(inputFile),1,nchar(basename(inputFile))-2),'_',Sys.Date(),'.md',sep=''))) })"
---

## Setup

### Package imports

Data processing relies on tidyverse R packages, while plotting is done with
ggplot, exploiting convenience functions in the `ggpubr` package.

```{r setup, echo=FALSE, warning=FALSE, message=FALSE}
library(tidyr)
library(dplyr)

library(openxlsx)

library(ggplot2)
library(ggpubr)
```

### Custom functions

In-house function and wrappers, some of them already used during the calculation
steps.

```{r}
source("../functions/annual_changes.R")
source("../functions/plot_styling.R")
```

### Data import

Please check if the `md5sum` digest of the source data file equals to the one
shown in the __Calculations__ notebook.

```{r}
cases_table <- params$source_data_path %>%
  read.xlsx(sheet=params$patient_number_sheet) %>%
  arrange(Indicator, desc(Source), Age, Sex, Year) 

population_table <- params$source_data_path %>%
  read.xlsx(sheet=params$population_sheet)

CHECKSUM <- tools::md5sum(params$source_data_path)
cat("Checksum: ", CHECKSUM)
```

## Calculations

### Poisson regression

Re-running the same calculations shown in the __Calculations.Rmd__ notebook.

```{r}
poisson_base_table <- cases_table %>%
  filter(Year %in% seq(2011, 2019)) %>%
  filter(Sex != "Total" & Age != "Total") %>%
  left_join(population_table) %>%
  mutate(
    Source = ifelse(Source == "Optimized", Indicator, Source)
  )

# Calculate trend for total population
master_trend_table <- poisson_base_table %>%
  calc_poisson_rate(
    rate_var="N_patients", grouping_vars=c("Source")
  ) %>%
  mutate(
    Sex = "Total",
    Age = "Total"
  )

# Calculate trend for total population, separate sexes
master_trend_table <- poisson_base_table %>%
  calc_poisson_rate(
    rate_var="N_patients", grouping_vars=c("Source", "Sex")
  ) %>%
  mutate(
    Age = "Total"
  ) %>%
  bind_rows(master_trend_table)

# Finer granularity, by age groups
master_trend_table <- poisson_base_table %>%
  calc_poisson_rate(
    rate_var="N_patients", grouping_vars=c("Source", "Age")
  ) %>%
  mutate(
    Sex = "Total"
  ) %>%
  bind_rows(master_trend_table)

# Finest granularity, by age groups, and sex
master_trend_table <- poisson_base_table %>%
  calc_poisson_rate(
    rate_var="N_patients", grouping_vars=c("Source", "Sex", "Age")
  ) %>%
  bind_rows(master_trend_table) %>%
  arrange(desc(Source), Age, Sex)
```

### COVID-19 impact

Risk ratio of lung cancer in 2020 versus 2019 is expected to capture the impact
of the COVID-19 pandemic on incidence and mortality.

```{r}
master_rr_table <- cases_table %>%
  filter(Sex != "Total") %>%
  left_join(population_table) %>%
  mutate(
    Source = ifelse(Source == "Optimized", Indicator, Source)
  ) %>%
  calc_risk_ratio(
    grouping_vars=c("Source", "Sex", "Age"), rate_var="N_patients",
    gr1=2019, gr2=2020
  ) %>%
  arrange(desc(Source), Age, Sex)
```

## Figures

### Fig 3 (Poisson trends)

```{r}
plot_df <- master_trend_table %>%
  filter(Source %in% c("Incidence", "Mortality") & Sex != "Total") %>%
  mutate(
    Indicator = Source,
  ) %>%
  arrange(Age, Indicator) 

p1 <- plot_df %>%
  filter(Sex == "Female") %>%
  ggplot(aes(
    x=estimate, y=Age, xmin=CI_lo, xmax=CI_hi, color=Indicator
  )) +
  geom_vline(xintercept=0, color="black", linetype="dashed") +
  geom_point(position=position_dodge(width=0.6), size=3, shape=15) +
  geom_errorbarh(position=position_dodge(width=0.6), height=0.1) +
  scale_color_manual(values=c("red", "black")) +
  scale_y_discrete() +
  theme_bw() +
  theme_concord() +
  labs(
    title = "Female",
    x = "Estimated annual change", y = "", color = ""
  ) +
  annotate("segment", x=-Inf, xend=Inf, y=-Inf, yend=-Inf) +
  annotate("segment", x=-Inf, xend=-Inf, y=-Inf, yend=Inf) +
  scale_x_continuous(labels = scales::percent) +
  coord_cartesian(xlim=c(-0.15,0.15))

p2 <- plot_df %>%
  filter(Sex == "Male") %>%
  ggplot(aes(
    x=estimate, y=Age, xmin=CI_lo, xmax=CI_hi, color=Indicator
  )) +
  geom_vline(xintercept=0, color="black", linetype="dashed") +
  geom_point(position=position_dodge(width=0.6), size=3, shape=15) +
  geom_errorbarh(position=position_dodge(width=0.6), height=0.1) +
  scale_color_manual(values=c("red", "black")) +
  scale_y_discrete() +
  theme_bw() +
  theme_concord() +
  labs(
    title = "Male",
    x = "Estimated annual change", y = "", color = ""
  ) +
  annotate("segment", x=-Inf, xend=Inf, y=-Inf, yend=-Inf) +
  annotate("segment", x=-Inf, xend=-Inf, y=-Inf, yend=Inf) +
  scale_x_continuous(labels = scales::percent) +
  coord_cartesian(xlim=c(-0.15,0.15))

p3 <- plot_df %>%
  filter(Sex == "Female") %>%
  mutate(
    label = paste(
      format(round(estimate*100, 2), nsmall=2),
      "% (",
      format(round(CI_lo*100, 1), nsmall=1),
      "%;",
      format(round(CI_hi*100, 1), nsmall=1),
      "%)",
      sep=""
    )
  ) %>%
  ggplot(aes(
    x=1, y=Age, xmin=CI_lo, xmax=CI_hi, color=Indicator, label=label
  )) +
  geom_text(position=position_dodge(width=0.6), size=2.9) +
  scale_color_manual(values=c("red", "black")) +
  theme_void() +
  xlim(c(-2, 4))

p4 <- plot_df %>%
  filter(Sex == "Male") %>%
  mutate(
    label = paste(
      format(round(estimate*100, 2), nsmall=2),
      "% (",
      format(round(CI_lo*100, 1), nsmall=1),
      "%;",
      format(round(CI_hi*100, 1), nsmall=1),
      "%)",
      sep=""
    )
  ) %>%
  ggplot(aes(
    x=1, y=Age, xmin=CI_lo, xmax=CI_hi, color=Indicator, label=label
  )) +
  geom_text(position=position_dodge(width=0.6), size=2.9) +
  scale_color_manual(values=c("red", "black")) +
  theme_void() +
  xlim(c(-2, 4))
  


p <- ggpubr::ggarrange(
  p1, p3, p2, p4,
  common.legend = TRUE, legend="bottom",
  nrow = 1, align = "h", widths = c(2, 1, 2, 1)
)

ggsave(
  file.path(params$figure_folder, paste("fig3", params$figure_format, sep=".")),
  p, width=7.2, height=4.8
)

p
```

### Fig 4 (COVID RR)

```{r}
plot_df <- master_rr_table %>%
  filter(Source %in% c("Incidence", "Mortality") & Sex != "Total") %>%
  mutate(
    Indicator = Source,
  ) %>%
  arrange(Age, Indicator) 

p1 <- plot_df %>%
  filter(Sex == "Female") %>%
  ggplot(aes(
    x=estimate, y=Age, xmin=CI_lo, xmax=CI_hi, color=Indicator
  )) +
  geom_vline(xintercept=1, color="black", linetype="dashed") +
  geom_point(position=position_dodge(width=0.6), size=3, shape=15) +
  geom_errorbarh(position=position_dodge(width=0.6), height=0.1) +
  scale_color_manual(values=c("red", "black")) +
  scale_y_discrete() +
  theme_bw() +
  theme_concord() +
  labs(
    title = "Female",
    x = "Risk Ratio in 2020 over 2019", y = "", color = ""
  ) +
  annotate("segment", x=-Inf, xend=Inf, y=-Inf, yend=-Inf) +
  annotate("segment", x=-Inf, xend=-Inf, y=-Inf, yend=Inf) +
  coord_cartesian(xlim=c(0.5,2))

p2 <- plot_df %>%
  filter(Sex == "Male") %>%
  ggplot(aes(
    x=estimate, y=Age, xmin=CI_lo, xmax=CI_hi, color=Indicator
  )) +
  geom_vline(xintercept=1, color="black", linetype="dashed") +
  geom_point(position=position_dodge(width=0.6), size=3, shape=15) +
  geom_errorbarh(position=position_dodge(width=0.6), height=0.1) +
  scale_color_manual(values=c("red", "black")) +
  scale_y_discrete() +
  theme_bw() +
  theme_concord() +
  labs(
    title = "Male",
    x = "Risk Ratio in 2020 over 2019", y = "", color = ""
  ) +
  annotate("segment", x=-Inf, xend=Inf, y=-Inf, yend=-Inf) +
  annotate("segment", x=-Inf, xend=-Inf, y=-Inf, yend=Inf) +
  coord_cartesian(xlim=c(0.5,2))

p3 <- plot_df %>%
  filter(Sex == "Female") %>%
  mutate(
    label = paste(
      format(round(estimate, 2), nsmall=2),
      " (",
      format(round(CI_lo, 2), nsmall=2),
      ";",
      format(round(CI_hi, 2), nsmall=2),
      ")",
      sep=""
    )
  ) %>%
  ggplot(aes(
    x=1, y=Age, xmin=CI_lo, xmax=CI_hi, color=Indicator, label=label
  )) +
  geom_text(position=position_dodge(width=0.6), size=3) +
  scale_color_manual(values=c("red", "black")) +
  theme_void() +
  xlim(c(-2, 4))

p4 <- plot_df %>%
  filter(Sex == "Male") %>%
  mutate(
    label = paste(
      format(round(estimate, 2), nsmall=2),
      " (",
      format(round(CI_lo, 2), nsmall=2),
      ";",
      format(round(CI_hi, 2), nsmall=2),
      ")",
      sep=""
    )
  ) %>%
  ggplot(aes(
    x=1, y=Age, xmin=CI_lo, xmax=CI_hi, color=Indicator, label=label
  )) +
  geom_text(position=position_dodge(width=0.6), size=3) +
  scale_color_manual(values=c("red", "black")) +
  theme_void() +
  xlim(c(-2, 4))
  


p <- ggpubr::ggarrange(
  p1, p3, p2, p4,
  common.legend = TRUE, legend="bottom",
  nrow = 1, align = "h", widths = c(2, 1, 2, 1)
)

ggsave(
  file.path(params$figure_folder, paste("fig4", params$figure_format, sep=".")),
  p, width=7.2, height=4.8
)

p
```

### sFig 3 (Trend robustness)

```{r}
p <- master_trend_table %>%
  filter(Sex != "Total") %>%
  mutate(
    Source = ifelse(Source == "1.3C", "1.3", Source),
    Source = factor(
      Source, levels=c(
        "Mortality", "Incidence", "HNCR", "1.1", "1.2A", "1.2B", "1.2C", "1.3"
      )
    )
  ) %>%
  arrange(Source) %>%
  ggplot(aes(
    x=estimate, y=Age, xmin=CI_lo, xmax=CI_hi, color=Source
  )) +
  geom_vline(xintercept=0, color="black", linetype="dashed") +
  geom_point(position=position_dodge(width=0.6), size=1.5, shape=15) +
  geom_errorbarh(position=position_dodge(width=0.6), height=0.1) +
  facet_grid(". ~ Sex") +
  scale_color_manual(values=color_names_long) +
  theme_bw() +
  theme_concord() +
  labs(
    x = "Estimated annual change (2011-2019)", y = "",
    color = ""
  ) +
  annotate("segment", x=-Inf, xend=Inf, y=-Inf, yend=-Inf) +
  annotate("segment", x=-Inf, xend=-Inf, y=-Inf, yend=Inf) +
  scale_x_continuous(labels = scales::percent) +
  coord_cartesian(xlim=c(-0.15,0.15)) +
  guides(color = guide_legend(nrow = 1))

ggsave(
  file.path(params$figure_folder, paste("sfig3", params$figure_format, sep=".")),
  p, width=7.2, height=4.8
)

p
```

## End
