# Supplementary material for: Decreasing incidence and mortality of lung cancer in Hungary between 2011 and 2021 revealed by robust estimates reconciling multiple data sources
Source: Pathol Oncol Res. 2024 Jun 3;30:1611754. doi: 10.3389/pore.2024.1611754 (PMC11181153; doi:10.3389/pore.2024.1611754)
Supplement: Supplementary file 4 [file DataSheet1.ZIP › notebooks/Standardized_rates.Rmd]

---
title: "`r params$report_title`"
subtitle: "`r params$report_subtitle`"
author: "`r params$report_author`"
date: "`r Sys.Date()`"
output: 
  rmarkdown::github_document
params:
  report_title: "Standardized incidence and mortality of lung cancer in Hungary"
  report_subtitle: "Visualization of standard rates"
  report_author: "Tamas Szabo"
  source_data_path: "../data/Supplementary_data.xlsx"
  patient_number_sheet: "Suppl table 1 - Patient numbers"
  population_sheet: "Suppl table 2 - National pop"
  figure_folder: "../figures"
  figure_format: "pdf"
knit: "(function(inputFile, encoding) { rmarkdown::render(inputFile, encoding = encoding, output_file = file.path(dirname(dirname(inputFile)),'reports', paste(substr(basename(inputFile),1,nchar(basename(inputFile))-2),'_',Sys.Date(),'.md',sep=''))) })"
---

## Setup

### Package imports

Data processing relies on tidyverse R packages, while plotting is done with
ggplot, exploiting convenience functions in the `ggpubr` package.

```{r setup, echo=FALSE, warning=FALSE, message=FALSE}
library(tidyr)
library(dplyr)

library(openxlsx)

library(ggplot2)
library(ggpubr)
```

### Custom functions

In-house function and wrappers, most of them already used during the calculation
steps.

```{r}
source("../functions/esp_standardization.R")
source("../functions/plot_styling.R")
```

### Data import

Please check if the `md5sum` digest of the source data file equals to the one
shown in the __Calculations__ notebook.

```{r}
cases_table <- params$source_data_path %>%
  read.xlsx(sheet=params$patient_number_sheet) %>%
  arrange(Indicator, desc(Source), Age, Sex, Year) 

population_table <- params$source_data_path %>%
  read.xlsx(sheet=params$population_sheet)

CHECKSUM <- tools::md5sum(params$source_data_path)
cat("Checksum: ", CHECKSUM)
```

## Calculations

### ESP 2013 table

All tables in the paper are showing ESP-2013-standardized rates, except for the
comparison with Ferlay's data.

```{r}
esp_2013_table <- cases_table %>%
  filter(Indicator == "Incidence") %>%
  left_join(population_table) %>%
  left_join(
    mutate(get_esp_pop(2013, seq(40, 80, 10)), Age = recode(Age, "80-X"="80≤"))
  ) %>%
  add_standardized_rate() %>%
  mutate(
    Indicator = "Incidence"
  )

esp_2013_table <- cases_table %>%
  filter(Indicator == "Mortality") %>%
  left_join(population_table) %>%
  left_join(
    mutate(get_esp_pop(2013, seq(40, 80, 10)), Age = recode(Age, "80-X"="80≤"))
  ) %>%
  add_standardized_rate() %>%
  mutate(
    Indicator = "Mortality"
  ) %>%
  bind_rows(esp_2013_table)
```

### ESP 1976 table

Ferlay's workgroup used the ESP-1976 weights for their European census.
Calculating these rates in addition to the ESP2013 rates.

```{r}
esp_1976_table <- cases_table %>%
  filter(Indicator == "Incidence") %>%
  left_join(population_table) %>%
  left_join(
    mutate(get_esp_pop(1976, seq(40, 80, 10)), Age = recode(Age, "80-X"="80≤"))
  ) %>%
  add_standardized_rate() %>%
  mutate(
    Indicator = "Incidence"
  )

esp_1976_table <- cases_table %>%
  filter(Indicator == "Mortality") %>%
  left_join(population_table) %>%
  left_join(
    mutate(get_esp_pop(1976, seq(40, 80, 10)), Age = recode(Age, "80-X"="80≤"))
  ) %>%
  add_standardized_rate() %>%
  mutate(
    Indicator = "Mortality"
  ) %>%
  bind_rows(esp_1976_table)
```

## Reference data

### Ferlay's census

A reference dataset for comparison of our estimates derive from papers published
by Ferlay's workgroup. This dataset is manually extracted from the publications
and formatted here a bit to make visualization easier.

```{r}
country_order <- c(
  "Europe", "EU-27-28", "Eastern Europe", "Belarus", "Bulgaria",
  "Czechia", "Hungary" , "Hungary *", "Moldova", "Poland", "Romania",
  "Russia", "Slovakia",
  "Ukraine", "Northern Europe", "Denmark", "Estonia", "Finland", "Iceland",
  "Ireland", "Latvia", "Lithuania", "Norway", "Sweden", "United Kingdom",
  "Southern Europe", "Albania", "Bosnia", "Croatia", "Cyprus", "Greece",
  "Italy", "FYR", "Malta", "Montenegro", "Portugal", "Serbia", "Slovenia",
  "Spain", "Western Europe", "Austria", "Belgium", "France", "Germany",
  "Luxembourg", "Netherlands", "Switzerland"
)

# This data is manually extracted from the supplementary tables of the papers
# published by the Ferlay workgroup in 2012 and 2018
ferlay_census <- data.frame(
  Sex = rep(c("M", "F"), 92),
  Year = rep(c(2012, 2018), each=92),
  Country = rep(rep(country_order[-8], each=2), 2),
  Mortality = c(
    59.1, 17.2, 56.4, 20.6, 69.3, 12, 72.8, 5.4, 67.6, 11.3, 59.3, 19.1, 96.4,
    37.7, 52.3, 9.1, 82.9, 25.3, 71.4, 13.6, 68.7, 8.3, 59.1, 13, 56.5, 6.6,
    45.4, 28.7, 53.9, 42.3, 59.7, 10.5, 39.6, 14.2, 41.6, 35, 45.9, 27.6, 73.4,
    7.9, 69.6, 6.8, 41, 27.9, 26.4, 24.1, 46.7, 32.4, 59.1, 14.6, 50.7, 23.3,
    65.6, 14, 80.2, 18.7, 36.8, 8.6, 67.7, 11.8, 52.4, 15.6, 91.6, 17.5, 45, 7.8,
    82.3, 23.4, 39.4, 9.1, 88.4, 27.3, 63.6, 20.7, 60, 11.3, 52.7, 21.3, 43.6,
    20.1, 78, 19.1, 58.7, 18.4, 47, 21.1, 50.3, 21.4, 59.6, 35.6, 38.1, 22.6, 55,
    19.1, 52.1, 23.1, 64.5, 13.6, 55.4, 4.9, 62.9, 15.1, 46.7, 19.8, 91.7, 44.3,
    57.2, 10.4, 74.3, 30.7, 66, 15.6, 64.4, 8.7, 58.3, 16.7, 55.3, 7.4, 39.2,
    27.8, 47.7, 39, 68.3, 14.5, 32.1, 17, 32.4, 32.7, 39.6, 29.9, 61.2, 12.6,
    66.4, 9.1, 34.5, 28.1, 23.3, 22.7, 39.7, 30.4, 54.6, 16.8, 49.9, 8.6, 79,
    16.2, 74, 21.7, 63.7, 10.9, 81.1, 17.5, 44.8, 17.2, 65.7, 14.5, 46.3, 10.6,
    75.1, 18.8, 49.1, 10.4, 88.1, 31.1, 56.5, 26, 51.9, 14.4, 50.4, 24.7, 42,
    24.2, 57.2, 26.8, 57.6, 22.1, 48, 24.8, 43.5, 19.3, 46.8, 36.1, 33.1, 20.5
  ),
  Incidence = c(
    68.3, 21.6, 66.3, 26.1, 77.3, 14.8, 81.7, 8.7, 73.1, 12.4, 75, 25.9, 109.3,
    46.5, 61.3, 11.9, 89.6, 31.1, 83.3, 15.8, 74.3, 9.8, 70, 20.5, 66.9, 8.7,
    52.3, 34.9, 62.5, 54.9, 70.7, 13.5, 45.4, 17.9, 47.6, 43, 54.9, 40.4, 83.9,
    11.7, 80.8, 10.4, 52.3, 38.1, 28.8, 27.5, 53.3, 38.5, 69, 18.3, 54, 24.5,
    65.1, 15.5, 85.4, 22.3, 38.1, 10.7, 74.7, 13.2, 58.8, 19.2, 101.6, 19.2, 58,
    11, 85.5, 25.9, 49.1, 11.7, 99.2, 32.9, 78.9, 24.8, 76.8, 15.7, 64.2, 28.1,
    54.2, 27.8, 83.2, 27.6, 74.5, 27.9, 57.3, 25.4, 59.7, 26.9, 66.1, 44.5, 52,
    29.7, 65.2, 26.4, 63.5, 32.2, 71.5, 17.1, 78.2, 8.2, 71.1, 15.8, 57.7, 26.5,
    111.6, 58.7, 71.3, 14.9, 78.5, 35.4, 72.8, 18.1, 69.6, 11.7, 79.7, 19.1, 59.7,
    9.2, 52.1, 40.5, 56.4, 53.8, 76.3, 21.9, 37.8, 21.8, 41, 48.1, 59.4, 43.9,
    77.6, 14, 77, 13.5, 47, 43.3, 25.6, 26.4, 55, 45.6, 63.9, 22.5, 56.2, 10.5,
    89.4, 19.3, 75.6, 25.8, 61.3, 12.4, 99, 23.5, 52.7, 23.3, 79, 20, 43.7, 17.1,
    89.5, 26.8, 55.2, 13.8, 100.9, 42.8, 68.5, 29.7, 62.3, 19.7, 63.7, 36.7, 48.4,
    33, 78.1, 39.7, 74.2, 31.8, 60.9, 39.2, 60.9, 26.6, 52, 47.1, 40, 28.3
  )
)

ferlay_plot_data <- esp_1976_table %>%
  filter(Year %in% c(2012, 2018) & Source == "Optimized") %>%
  filter(Age == "Total" & Sex != "Total") %>%
  mutate(
    Year    = as.numeric(Year),
    Sex     = recode(Sex, Male="M", Female="F"),
    Country = "Hungary *"
  ) %>%
  select(
    Year, Country, Sex, name=Indicator, value=Std_rate
  ) %>%
  pivot_wider() %>%
  bind_rows(ferlay_census) %>%
  mutate(
    Country = factor(Country, levels=country_order),
    Year = as.character(Year)
  )

ferlay_diff_tab <- left_join(
  select(
    mutate(filter(ferlay_plot_data, Year == 2012), I_12 = Incidence), Sex, Country, I_12
  ),
  select(
    mutate(filter(ferlay_plot_data, Year == 2018), I_18 = Incidence), Sex, Country, I_18
  )
) %>%
  mutate(
    Year      = "2018 - 2012",
    Incidence = I_18 - I_12
  ) %>%
  select(-I_12, -I_18)

ferlay_plot_data <- bind_rows(ferlay_plot_data, ferlay_diff_tab)
```

## Figures

### Fig 1 (ESP2013 rates)

```{r}
p1 <- esp_2013_table %>%
  filter(Indicator == "Incidence" & Source == "Optimized") %>%
  filter(Age == "Total" & Sex != "Total") %>%
  mutate(
    label_value = format(round(Std_rate, 1), nsmall=1),
    label_pos   = ifelse(Sex == "Male", Std_rate + 10, Std_rate - 10)
  ) %>%
  ggplot(aes(
    x=Year, y=Std_rate, linetype=Sex, group=Sex,
    ymin=CI_lo, ymax=CI_hi, label=label_value
  )) +
  geom_ribbon(alpha=0.3, colour=NA) +
  geom_point() +
  geom_line(color="black") +
  geom_text(aes(y=label_pos), size=2.5, show.legend = FALSE) +
  theme_bw() +
  theme_concord() +
  ylim(0, 175) +
  labs(
    title="Incidence (Age Standardized, ESP2013)",
    x="", y="Patients per 100,000",
    color="", fill="", linetype=""
  ) +
  theme(
    axis.text.x=element_text(angle=30, hjust=1, size=10),
  )

p2 <- esp_2013_table %>%
  filter(Indicator == "Mortality" & Source == "Optimized") %>%
  filter(Age == "Total" & Sex != "Total") %>%
  mutate(
    label_value = format(round(Std_rate, 1), nsmall=1),
    label_pos   = ifelse(Sex == "Male", Std_rate + 10, Std_rate - 10)
  ) %>%
  ggplot(aes(
    x=Year, y=Std_rate, linetype=Sex, group=Sex,
    ymin=CI_lo, ymax=CI_hi, label=label_value
  )) +
  geom_ribbon(alpha=0.3, colour=NA) +
  geom_point() +
  geom_line(color="black") +
  geom_text(aes(y=label_pos), size=2.5, show.legend = FALSE) +
  theme_bw() +
  theme_concord() +
  ylim(0, 175) +
  labs(
    title="Mortality (Age Standardized, ESP2013)",
    x="", y="Deaths per 100,000",
    color="", fill="", linetype=""
  ) +
  theme(
    axis.text.x=element_text(angle=30, hjust=1, size=10)
  )

p <- ggpubr::ggarrange(
  p1, p2,
  common.legend = TRUE, legend="bottom", labels=c("A", "B"),
  font.label = list(color="black", size=12),
  nrow = 1
)

ggsave(
  file.path(params$figure_folder, paste("fig1", params$figure_format, sep=".")),
  p, width=7.2, height=4.8
)

p
```

### Fig 2 (Age-specific rates)

```{r}
p1 <- cases_table %>%
  filter(Source == "Optimized" & Indicator == "Incidence") %>%
  filter(Age != "Total" & Sex != "Total") %>%
  left_join(population_table) %>%
  mutate(
    Year = as.numeric(Year),
    Rate = 100000 * N_patients / Population
  ) %>%
  ggplot(aes(
    x=Year, y=Rate, group=Age, color=Age
  )) +
  geom_line() +
  facet_wrap("Sex") +
  annotate("segment", x=-Inf, xend=Inf, y=-Inf, yend=-Inf) +
  annotate("segment", x=-Inf, xend=-Inf, y=-Inf, yend=Inf) +
  theme_bw() +
  theme_concord() +
  scale_color_viridis_d() +
  scale_x_continuous(breaks=seq(2011, 2021, 2)) +
  labs(
    title="Incidence (Age-specific)",
    x="", y="Patients per 100,000",
    color="", fill=""
  ) +
  theme(
    axis.text.x=element_text(angle=30, hjust=1, size=10)
  ) +
  guides(color = guide_legend(nrow = 1))


p2 <- cases_table %>%
  filter(Source == "Optimized" & Indicator == "Mortality") %>%
  filter(Age != "Total" & Sex != "Total") %>%
  left_join(population_table) %>%
  mutate(
    Year = as.numeric(Year),
    Rate = 100000 * N_patients / Population
  ) %>%
  ggplot(aes(
    x=Year, y=Rate, group=Age, color=Age
  )) +
  geom_line() +
  facet_wrap("Sex") +
  annotate("segment", x=-Inf, xend=Inf, y=-Inf, yend=-Inf) +
  annotate("segment", x=-Inf, xend=-Inf, y=-Inf, yend=Inf) +
  theme_bw() +
  theme_concord() +
  labs(
    title="Mortality (Age-specific)",
    x="", y="Deaths per 100,000",
    color="", fill=""
  ) +
  scale_color_viridis_d() +
  scale_x_continuous(breaks=seq(2011, 2021, 2)) +
  theme(
    axis.text.x=element_text(angle=30, hjust=1, size=10)
  ) +
  guides(color = guide_legend(nrow = 1))


p <- ggpubr::ggarrange(
  p1, p2,
  common.legend = TRUE, legend="bottom", labels=c("A", "B"),
  font.label = list(color="black", size=12),
  nrow = 1
)

ggsave(
  file.path(params$figure_folder, paste("fig2", params$figure_format, sep=".")),
  p, width=7.2, height=4.8
)

p
```

### sFig 1 (Sensitivity, numbers)

```{r}
p <- cases_table %>%
  filter(Age == "Total" & Sex != "Total") %>%
  filter(Year < 2021 & Indicator == "Incidence") %>%
  mutate(
    Source = ifelse(Source == "1.3C", "1.3", Source),
    label_pos   = case_when(
      Year == 2018 & Source == "HNCR" ~ N_patients + 750,
      Source == "HNCR" ~ N_patients + 250,
      Source == "Optimized" ~ N_patients - 250,
      TRUE ~ NA_real_
    ),
    label_value = ifelse(is.na(label_pos), "", round(N_patients, 0)),
    estimate = ifelse(is.na(label_pos), NA, N_patients),
    Source = factor(
      Source, levels=c("Optimized", "HNCR", "1.1", "1.2A", "1.2B", "1.2C", "1.3")
    )
  ) %>%
  ggplot(aes(
    x=Year, y=N_patients, color=Source, linetype=Source, group=Source,
    label=label_value
  )) +
  geom_point(aes(y=estimate), color="black") +
  geom_line(alpha=0.6) +
  geom_text(aes(y=label_pos), show.legend = FALSE, size=2) +
  scale_linetype_manual(values=c("solid", "twodash", rep("dotted", 5))) +
  scale_color_manual(values=c("black", "black", rep("red", 5))) +
  facet_wrap("Sex") +
  theme_bw() +
  theme_concord() +
  ylim(0, NA) +
  labs(
    x="", y="Number of patients reported",
    color="", fill="", linetype=""
  ) +
  theme(
    axis.text.x=element_text(angle=30, hjust=1, size=10)
  ) +
  guides(color = guide_legend(nrow = 1), linetype = guide_legend(nrow = 1))

ggsave(
  file.path(params$figure_folder, paste("sfig1", params$figure_format, sep=".")),
  p, width=7.2, height=4.8
)

p
```

### sFig 2 (Sensitivity, ESP2013)

```{r warning=FALSE}
p <- esp_2013_table %>%
  filter(Age == "Total" & Sex != "Total") %>%
  filter(Year < 2021 & Indicator == "Incidence") %>%
  mutate(
    Source = ifelse(Source == "1.3C", "1.3", Source),
    label_pos   = case_when(
      Year == 2018 & Source == "HNCR" ~ Std_rate + 25,
      Source == "HNCR" ~ Std_rate + 15,
      Source == "Optimized" ~ Std_rate - 15,
      TRUE ~ NA_real_
    ),
    label_value = ifelse(is.na(label_pos), "", format(round(Std_rate, 2), nsmall=2)),
    estimate = ifelse(is.na(label_pos), NA, Std_rate),
    CI_lo = ifelse(Source %in% c("Optimized", "HNCR"), CI_lo, NA),
    CI_hi = ifelse(Source %in% c("Optimized", "HNCR"), CI_hi, NA),
    Source = factor(
      Source, levels=c("Optimized", "HNCR", "1.1", "1.2A", "1.2B", "1.2C", "1.3")
    )
  ) %>%
  ggplot(aes(
    x=Year, y=Std_rate, color=Source, linetype=Source, group=Source,
    ymin=CI_lo, ymax=CI_hi, label=label_value
  )) +
  geom_ribbon(alpha=0.3, colour=NA) +
  geom_point(aes(y=estimate), color="black") +
  geom_line(size=0.7, alpha=0.6) +
  geom_text(aes(y=label_pos), show.legend = FALSE, size=2) +
  scale_linetype_manual(values=c("solid", "twodash", rep("twodash", 5))) +
  # scale_color_manual(values=c("black", "black", rep("red", 5))) +
  scale_color_manual(values=c("black", color_names_long[c(-2, -3)])) +
  facet_wrap("Sex") +
  theme_bw() +
  theme_concord() +
  ylim(0, NA) +
  labs(
    x="", y="Incidence per 100,000\n(Age Standardized, ESP2013)",
    color="", fill="", linetype=""
  ) +
  theme(
    axis.text.x=element_text(angle=30, hjust=1, size=10),
    legend.key = element_blank()
  ) +
  guides(
    color = guide_legend(nrow = 1),
    fill =element_blank(),
    linetype = guide_legend(nrow = 1)
  )

ggsave(
  file.path(params$figure_folder, paste("sfig2", params$figure_format, sep=".")),
  p, width=7.2, height=4.8
)

p
```

### sFig 4 (Ferlay, female)

```{r}
# Customize plotting range based on data
plot_df <- filter(ferlay_plot_data, Sex == "F")
ymin_v <- min(plot_df$Incidence, na.rm=TRUE)
ymin_v <- ymin_v + ymin_v * 0.1 
ymax_v <- max(plot_df$Incidence, na.rm=TRUE)
ymax_v <- ymax_v + ymax_v * 0.1 
yh <- ymax_v - ymin_v
yc <- ymin_v + (yh / 2)

p <- plot_df %>%
  ggplot(aes(x=Country, y=Incidence, color=Year)) %>%
  add_country_markers() +
  geom_point(size=1.5) +
  geom_hline(yintercept=0, linetype="dashed", color="#fada5e") +
  geom_hline(
    yintercept=filter(plot_df, Year == 2012, Country == "Europe")$Incidence,
    linetype="dashed", color="blue"
  ) +
  geom_hline(
    yintercept=filter(plot_df, Year == 2018, Country == "Europe")$Incidence,
    linetype="dashed", color="red"
  ) +
  theme_bw() +
  theme_concord() +
  theme(
    axis.text.x=element_text(size=10, hjust=1, vjust=0.5, angle=90)
  ) +
  scale_color_manual(values=c("blue", "red", "#fada5e")) +
  scale_x_discrete(limits=country_order) +
  labs(
    color = "", x = "", y = "Incidence (ESP1976)",
    caption = "Based on data published by the Ferlay workgroup."
  )

ggsave(
  file.path(params$figure_folder, paste("sfig4", params$figure_format, sep=".")),
  p, width=7.2, height=4.8
)

p
```


### sFig 5 (Ferlay, male)

```{r}
# Customize plotting range based on data
plot_df <- filter(ferlay_plot_data, Sex == "M")
ymin_v <- min(plot_df$Incidence, na.rm=TRUE)
ymin_v <- ymin_v + ymin_v * 0.1 
ymax_v <- max(plot_df$Incidence, na.rm=TRUE)
ymax_v <- ymax_v + ymax_v * 0.1 
yh <- ymax_v - ymin_v
yc <- ymin_v + (yh / 2)

p <- plot_df %>%
  ggplot(aes(x=Country, y=Incidence, color=Year)) %>%
  add_country_markers() +
  geom_point(size=1.5) +
  geom_hline(yintercept=0, linetype="dashed", color="#fada5e") +
  geom_hline(
    yintercept=filter(plot_df, Year == 2012, Country == "Europe")$Incidence,
    linetype="dashed", color="blue"
  ) +
  geom_hline(
    yintercept=filter(plot_df, Year == 2018, Country == "Europe")$Incidence,
    linetype="dashed", color="red"
  ) +
  theme_bw() +
  theme_concord() +
  theme(
    axis.text.x=element_text(size=10, hjust=1, vjust=0.5, angle=90)
  ) +
  scale_color_manual(values=c("blue", "red", "#fada5e")) +
  scale_x_discrete(limits=country_order) +
  labs(
    color = "", x = "", y = "Incidence (ESP1976)",
    caption = "Based on data published by the Ferlay workgroup."
  )

ggsave(
  file.path(params$figure_folder, paste("sfig5", params$figure_format, sep=".")),
  p, width=7.2, height=4.8
)

p
```

## End
