# Supplementary material for: Decreasing incidence and mortality of lung cancer in Hungary between 2011 and 2021 revealed by robust estimates reconciling multiple data sources
Source: Pathol Oncol Res. 2024 Jun 3;30:1611754. doi: 10.3389/pore.2024.1611754 (PMC11181153; doi:10.3389/pore.2024.1611754)
Supplement: Supplementary file 4 [file DataSheet1.ZIP › README.md]

# robust_lung_cancer_incidence_paper

## Repository purpose

Code used for data analysis in the publication "Decreasing incidence and mortality of lung cancer in Hungary between 2011 and 2019 revealed by robust estimates reconciling multiple data sources" (Pathology and Oncology Research, 2024)

## Reproducibility of the analysis

All statistical results and figures published in the paper can be recreated running the notebooks in the repository.  
Data should be moved into the `data` folder manually, by downloading Supplementary tables 1 and 2 (first two sheets of the Supplementary Data File) to this location.
