# Supplementary material for: Decreasing incidence and mortality of lung cancer in Hungary between 2011 and 2021 revealed by robust estimates reconciling multiple data sources
Source: Pathol Oncol Res. 2024 Jun 3;30:1611754. doi: 10.3389/pore.2024.1611754 (PMC11181153; doi:10.3389/pore.2024.1611754)
Supplement: Supplementary file 4 [file DataSheet1.ZIP › tests/calculations.R]

#############################################################
# Tests to check if the functions used to calculate DSR and #
# annual change deliver the expected results                #
#############################################################

# Importing tidyverse packages, in case it has not been initialized yet
library(tidyr)
library(dplyr)
library(purrr)

# Using the here package to minimize confusion around file paths
# It is not expected that this test script would be run outside the CI context
# If one insists on running it, the safest approach would be RStudio
# From the command line, run it with Rscript, being in the git repo top folder
library(here)

# Importing the actual tester library
library(testthat)

# Import the function to be tested
source(here("functions", "esp_standardization.R"))

# Actual testing starts here
context("ESP weights")

test_that(
  "ESP weights are valid",
  {
    expect_equal(
      get_esp_pop(1976, seq(30, 80, 10))$Std_weight,
      c(43000, 14000, 14000, 13000, 9000, 5000, 2000)
    )
    expect_equal(
      get_esp_pop(2013, seq(30, 80, 10))$Std_weight,
      c(33500, 13500, 14000, 13500, 11500, 9000, 5000)
    )
  }
)
get_esp_pop(1976, seq(30, 80, 10))

context("DSR")

test_that(
  "DSR calculation, ESP1976",
  {
    dummy_df <- data.frame(
      Year = rep(seq(2001, 2005), each=7),
      Age = rep(get_esp_pop(1976, seq(30, 80, 10))$Age, 5),
      Sex = "Male",
      Source = "X",
      N_patients = c(
        seq(10, 40, 5), seq(50, 350, 50), seq(100, 400, 50), seq(200, 320, 20),
        seq(500, 560, 10)
      ),
      Population = 400000
    ) %>%
      bind_rows(., mutate(., Sex="Female", Population=600000))
    
    incidence_df  <- dummy_df %>%
      left_join(get_esp_pop(1976, seq(30, 80, 10))) %>%
      add_standardized_rate()
    
    expect_equal(
      round(filter(incidence_df, Sex == "Total")$Std_rate, 2),
      c(3.54, 25.40, 35.40, 46.16, 103.08)
    )
    expect_equal(
      round(filter(incidence_df, Sex == "Female")$Std_rate, 2),
      c(2.95, 21.17, 29.50, 38.47, 85.90)
    )
    expect_equal(
      round(filter(incidence_df, Sex == "Male")$Std_rate, 2),
      c(4.43, 31.75, 44.25, 57.70, 128.85)
    )
    
    dummy_df <- data.frame(
      Year = rep(seq(2001, 2005), each=7),
      Age = rep(get_esp_pop(1976, seq(30, 80, 10))$Age, 5),
      Sex = "Male",
      Source = "X",
      N_patients = rep(c(10, 50, 100, 200, 500), each=7),
      Population = 500000
    ) %>%
      bind_rows(., mutate(., Sex="Female"))
    
    incidence_df  <- dummy_df %>%
      left_join(get_esp_pop(1976, seq(30, 80, 10))) %>%
      add_standardized_rate()
    
    expect_equal(
      round(filter(incidence_df, Sex == "Total")$Std_rate, 2),
      c(2, 10, 20, 40, 100)
    )
    expect_equal(
      round(filter(incidence_df, Sex == "Female")$Std_rate, 2),
      c(2, 10, 20, 40, 100)
    )
    expect_equal(
      round(filter(incidence_df, Sex == "Male")$Std_rate, 2),
      c(2, 10, 20, 40, 100)
    )
  }
)

test_that(
  "DSR calculation, ESP2013",
  {
    dummy_df <- data.frame(
      Year = rep(seq(2001, 2005), each=7),
      Age = rep(get_esp_pop(1976, seq(30, 80, 10))$Age, 5),
      Sex = "Male",
      Source = "X",
      N_patients = c(
        seq(10, 40, 5), seq(50, 350, 50), seq(100, 400, 50), seq(200, 320, 20),
        seq(500, 560, 10)
      ),
      Population = 400000
    ) %>%
      bind_rows(., mutate(., Sex="Female", Population=600000))
    
    incidence_df  <- dummy_df %>%
      left_join(get_esp_pop(2013, seq(30, 80, 10))) %>%
      add_standardized_rate()
    
    expect_equal(
      round(filter(incidence_df, Sex == "Total")$Std_rate, 2),
      c(4.03, 30.30, 40.30, 48.12, 104.06)
    )
    expect_equal(
      round(filter(incidence_df, Sex == "Female")$Std_rate, 2),
      c(3.36, 25.25, 33.58, 40.10, 86.72)
    )
    expect_equal(
      round(filter(incidence_df, Sex == "Male")$Std_rate, 2),
      c(5.04, 37.88, 50.38, 60.15, 130.08)
    )
    
    dummy_df <- data.frame(
      Year = rep(seq(2001, 2005), each=7),
      Age = rep(get_esp_pop(1976, seq(30, 80, 10))$Age, 5),
      Sex = "Male",
      Source = "X",
      N_patients = rep(c(10, 50, 100, 200, 500), each=7),
      Population = 500000
    ) %>%
      bind_rows(., mutate(., Sex="Female"))
    
    incidence_df  <- dummy_df %>%
      left_join(get_esp_pop(2013, seq(30, 80, 10))) %>%
      add_standardized_rate()
    
    expect_equal(
      round(filter(incidence_df, Sex == "Total")$Std_rate, 2),
      c(2, 10, 20, 40, 100)
    )
    expect_equal(
      round(filter(incidence_df, Sex == "Female")$Std_rate, 2),
      c(2, 10, 20, 40, 100)
    )
    expect_equal(
      round(filter(incidence_df, Sex == "Male")$Std_rate, 2),
      c(2, 10, 20, 40, 100)
    )
  }
)
